# Supplementary material for: Intratumoral heterogeneity characterized by pretreatment PET in non-small cell lung cancer patients predicts progression-free survival on EGFR tyrosine kinase inhibitor
Source: PLoS One. 2018 Jan 31;13(1):e0189766. doi: 10.1371/journal.pone.0189766 (PMC5791940; doi:10.1371/journal.pone.0189766)
Supplement: S2 Table — (XLSX) [file pone.0189766.s003.xlsx]

## Sheet: Sheet1
age_at_dx	sex	os	death	relapse	initial_stage_4	smoking	py	path	path_coding	egfr_mt_coding	k_ras	alk	os_tki	tki_duration	tki_response	tki_pd	tki_pfs	Matrix size	1st_tki	Co_SAM	Co_Contrast	Co_Entropy	Co_Homogeneity	Co_Dissimilarity	Co_IDM	VA_RL_SRE	VA_RL_LRE	VA_RL_IV	VA_RL_RLV	VA_RL_RP	VA_RL_LIRE	VA_RL_HIRE	VA_RL_LISRE	VA_RL_HISRE	VA_RL_LILRE	VA_RL_HILRE	NID_Coarseness	NID_Contrast	NID_Busyness	NID_Complexity	NID_Strength	ISZ_RL_SRE	ISZ_RL_LRE	ISZ_RL_IV	ISZ_RL_RLV	ISZ_RL_RP	ISZ_RL_LIRE	ISZ_RL_HIRE	ISZ_RL_LISRE
72.5863	2	27	1	0	1	0		ADC	1	21	0	0	27	5.06667	2	0	5.06667	200*200	1	932	138792	-170.541	96.1616	7676	43.5254	0.86624	1.535	4.4777	110.987	0.70089	0.043255	752.096	0.040308	673.804	0.055046	1065.26	0.028845	0.011939	0.067198	86.9629	48.5014	0.88076	1.5854	3.2114	90.0894	0.54911	0.047044	805.529	0.04365
62.7863	2	4.9	0	1	0	0		ADC( bronchioloalveolar pattern)	1	21	999	0	15.7667	4.9	3	1	4.9	200*200	1	7494	439750	-1980.3	458.429	21078	271.067	0.74423	2.1926	16.1259	289.415	0.64904	0.055128	629.522	0.044944	496.83	0.10277	1169.82	0.0085639	0.0027755	0.20951	38.6741	23.5055	0.7917	2.6727	8.5015	194.063	0.40024	0.065396	698.844	0.056895
71.4082	2	71.0667	1	1	1	0		ADC(mixed acinar, micropapillary and bronchioalveolar pattern)	1	19	999	0	71.0667	2.16667	4	1	2.16667	200*200	1	5351	111682	-1302.49	270.068	8954	156.926	0.71017	2.2615	21.1379	177.914	0.696	0.11081	301.684	0.063334	252.751	0.32118	498.247	0.019538	0.002814	0.15264	21.9416	42.8191	0.77346	3.8	6.3889	100.122	0.36	0.077219	409.194	0.048144
47.6849	2	7.63333	0	1	0	0		ADC(mixed acinar and bronchioloalveolar type)	1	19	999	0	82.1333	6.23333	1	0	6.23333	200*200		2799	157026	-754.432	224.254	9814	126.286	0.81643	1.8221	12.0593	158.202	0.65885	0.062714	442.288	0.053147	394.809	0.10802	635.561	0.017145	0.0040376	0.14578	44.8476	42.1452	0.84776	2.2234	5.8723	126.777	0.48958	0.06353	505.989	0.056001
46.3096	2	7.3	0	0	1	0		ADC	1	19	0	1	7.3	6.7	2	0	6.7	200*200	1	50827	361068	-9133.64	1326.24	31416	842.631	0.58008	2.7819	78.025	812.989	0.63561	0.071793	501.222	0.042609	323.892	0.20256	1227.93	0.0079857	0.00048983	0.24173	7.5274	24.0736	0.72165	7.2059	15.0593	293.501	0.22992	0.068139	625.578	0.048059
73.7918	2	42.8	1	0	1	0		ADC(bronchioloalveolar pattern)	1	19	999	0	42.8	5.73333	2	0	5.73333	200*200		25316	250454	-6518.72	917.493	27670	510.898	0.62099	2.6352	36.9341	619.351	0.69048	0.051691	556.018	0.032515	345.536	0.13096	1426.88	0.012219	0.00041737	0.20296	8.1126	30.4093	0.73163	3.2911	14.1643	278.9	0.2963	0.05089	564.745	0.038626
70.0192	2	25.4	1	0	1	0		ADC	1	21	0	1	25.4	8.73333	2	0	8.73333	200*200	1	598	101606	-124.821	69.2548	4646	39.2751	0.85	1.6	4.52	68	0.69444	0.031753	605.49	0.029274	504.652	0.041667	1008.84	0.028426	0.039835	0.062867	109.273	56.7025	0.8463	1.7333	2.9733	50.3067	0.52083	0.037681	647.44	0.035586
52.0575	2	20.5333	1	0	1	1	10	NSCLCa	3	19	999	0	20.5333	7.76667	2	0	7.76667	200*200	1	326	121616	-46.4544	36.0922	4092	17.9071	0.94141	1.2344	2.75	54.7813	0.85333	0.040714	827	0.039175	777.324	0.046867	1025.7	0.023388	0.16811	0.060672	290.046	52.1621	0.93056	1.2778	2	44.9259	0.72	0.043392	823.148	0.041568
65.5342	2	23.0333	1	0	1	0	0	ADC	1	19	0	0	23.0333	5.6	1	0	5.6	200*200	1	485621	2191752	-64599.4	4650.93	177516	2473.92	0.56542	2.8467	204.477	4324.94	0.38105	0.031652	670.383	0.020938	349.349	0.078765	2000.03	0.0016241	0.00011473	1.5346	2.3958	3.6179	0.77698	3.1808	74.8471	1765.27	0.13535	0.043321	574.53	0.035263
51.3534	2	11.8333	1	0	1	0		ADC	1	19	999	0	11.8333	4.06667	2	1	4.06667	200*200	1	1996981	1098764	-99708	8159.26	124996	5708.28	0.39004	3.8482	808.777	10335.7	0.49872	0.062823	275.826	0.02614	120.82	0.25037	927.244	0.0017348	3.7369e-05	2.1273	1.2487	6.4673	0.66465	14.5881	75.4376	1040.48	0.072034	0.074413	401.225	0.051125
77.0164	2	8.36667	0	0	1	0	0	ADC	1	19	0	0	8.36667	5	2	0	5	200*200	1	6770	325896	-1976.3	436.265	21408	225.519	0.75074	2.0109	18.0249	356.022	0.44958	0.03423	613.081	0.02877	465.937	0.056095	1209.98	0.011623	0.0016578	0.19136	25.695	23.7099	0.83151	1.9925	9.5263	257.642	0.27941	0.04586	650.045	0.039553
81.3616	2	5.83333	1	0	1	0	0	NSCLC(ADC)	1	21	0	0	5.83333	4.3	2	1	4.26667	200*200	1	9119	333656	-2658.48	499.952	24128	255.657	0.72538	2.1108	18.5651	385.612	0.66117	0.05726	762.936	0.040064	553.66	0.12622	1605.09	0.011314	0.0015406	0.14896	21.8305	29.4102	0.76847	2.5603	9.6633	218.583	0.36447	0.057925	762.085	0.047247
77.663	1	10.8333	1	1	0	1	20	NSCLC(ADC)	1	21	999	999	22.0333	8.4	2	0	9.8	200*200	1	44584	465362	-10980.4	1378.55	43258	781.956	0.62136	2.5769	52.6722	970.18	0.52198	0.030582	572.008	0.022477	337.944	0.06389	1535.83	0.0068229	0.00032586	0.43683	6.8666	13.4634	0.76722	3.4918	21.1176	463.873	0.2224	0.042246	535.683	0.0341
87.7644	2	26.6667	1	0	1	0	0	NSCLC(ADC)	1	21	999	0	26.6667	17	2	0	20.9333	200*200	1	126045	418314	-14366.7	1798.02	37038	1245.33	0.5152	3.2671	137.095	1220.41	0.43367	0.080743	349.804	0.038874	207.787	0.28447	930.813	0.0049077	0.00027663	0.55769	6.3903	19.621	0.70847	10.0374	21.1609	335.067	0.12138	0.083245	489.035	0.057114
70.8712	2	15.0333	1	0	1	0	0	NSCLC(ADC)	1	19	0	0	15.0333	5.56667	2	1	6.43333	200*200	1	3362	270042	-904.466	294.955	16714	159.471	0.775	1.9	11.1535	249.4	0.65152	0.033215	909.7	0.030676	651.227	0.043372	1943.59	0.015698	0.0033898	0.11322	38.0374	30.3905	0.8175	2.1165	5.9925	165.812	0.40303	0.046976	788.135	0.044707
82.863	1	14.5667	0	0	1	1	60	NSCLC(ADC)	1	21	999	999	14.5667	10.4333	2	1	10.2333	200*200	1	4024839	1712582	-158882	12226.1	190270	8826.92	0.35524	4.0401	1483.47	21080.3	0.42617	0.056674	260.485	0.021377	110.038	0.22758	903.858	0.0012083	2.522e-05	2.869	0.85487	4.6462	0.69038	26.0922	102.008	1593.17	0.046588	0.07342	455.025	0.052846
85.6411	1	30.5667	0	0	1	0	0	NSCLC(ADC)	1	21	0	999	30.5667	35.3667	2	0	32.4333	200*200	1	15755	442366	-4518.9	701.09	35174	354.532	0.72421	2.1321	27.4	570.771	0.57425	0.03674	893.318	0.028037	596.805	0.072111	2136.18	0.0088447	0.0010478	0.17718	13.3565	22.5946	0.80279	2.5026	12.8739	352.397	0.31357	0.041652	804.555	0.033846
68.3507	2	10.7333	0	0	1	0	0	NSCLC(ADC)	1	21	0	999	10.7333	10.0667	2	1	10	200*200	1	18828913	516310	-247601	19547.7	107974	16289.4	0.29212	4.7457	3772.86	30610.7	1.7666	0.045901	96.5935	0.01292	34.1239	0.22861	392.397	0.0013559	3.8894e-06	7.2805	0.34454	8.2612	0.53615	1148.74	69.4722	460.351	0.060978	0.039744	290.285	0.019607
73.2548	2	5.56667	0	0	1	0	0	NSCLC(ADC)	1	21	999	0	5.56667	4.2	2	0	4.33333	200*200	1	701	136462	-103.293	77.5586	6746	36.7594	0.86364	1.5455	3.4697	92.7273	0.67347	0.024525	1158.11	0.021281	970.341	0.037498	1909.2	0.03737	0.015972	0.047362	117.737	55.5798	0.88562	1.5882	2.2353	75.7059	0.52041	0.028031	1153.91	0.025748
74.9973	2	29.6333	0	1	0	0	0	NSCLC(ADC)	1	21	999	999	43.1	9.8	2	1	9.63333	200*200	1	11590	338838	-3256.84	576.585	24722	303.411	0.66809	2.3519	32.2306	459.396	0.42361	0.045031	543.799	0.03105	409.568	0.10353	1082.9	0.0096394	0.001078	0.20682	19.1352	29.2793	0.78494	2.6027	11.4866	256.63	0.20741	0.0488	646.676	0.036845
61.6	2	28.2667	0	1	0	0	0	NSCLC(ADC)	1	21	999	999	69.6	31.3667	2	0	29.2333	200*200	1	9265	325930	-2803.49	597.732	24398	341.503	0.72232	2.1787	21.692	418.014	0.42695	0.028071	685.567	0.024575	479.645	0.043041	1532.96	0.011219	0.0010823	0.22781	16.6597	19.1112	0.79962	2.6449	10.3708	264.515	0.2408	0.03948	638.807	0.036549
73.126	1	20.1667	1	0	1	0	0	NSCLC(ADC)	1	21	999	1	20.1667	1.33333	4	1	1.16667	200*200	1	197979	201844	-13132.3	1618.13	20500	1246.8	0.41466	3.9404	322.055	1308.85	0.64923	0.18479	117.864	0.065503	76.6507	0.82371	296.487	0.0049508	0.00016351	0.92942	5.9492	35.0715	0.70814	38.7225	18.1789	202.376	0.11179	0.10575	342.975	0.076448
58.5479	2	21.7	0	0	1	0	0	NSCLC(ADC)	1	21	999	0	21.7	21.3333	2	1	21.1	200*200	1	22103	310280	-4919.24	800.929	23924	480.633	0.62364	2.5647	40.9504	531.801	0.4363	0.059645	526.588	0.038638	355.314	0.15346	1213.49	0.0075056	0.00076577	0.29095	15.9668	29.0143	0.73035	3.6703	13.1466	230.237	0.1859	0.065165	588.584	0.045569
79.4411	1	30	0	0	1	0	0	NSCLC(ADC)	1	21	999	0	30	-12.0333	2	1	24.7	200*200	1	1767913	2446130	-148234	10840.7	248958	6954.44	0.46105	3.3895	478.79	10604.2	0.64231	0.02665	1048.29	0.014466	425.359	0.078657	3831.95	0.0016782	5.1362e-05	1.2042	0.79216	2.9918	0.71908	11.3355	91.4624	2101.11	0.14163	0.041996	718.195	0.030768
63.3644	1	16.4	0	1	0	1	10	NSCLC(ADC)	1	19	999	0	37.6333	18.8667	2	1	18.3	200*200	1	55505	289614	-9130.18	1187.56	25430	787.793	0.51493	3.0964	114.624	977.914	0.23754	0.077362	196.016	0.038484	123.66	0.24864	492.214	0.0054157	0.00032586	0.86807	7.9854	18.2908	0.72983	5.2877	23.8492	284.314	0.071015	0.082315	287.856	0.061727
56.8767	2	23.2333	0	1	0	0	0	NSCLC(ADC)	1	19	999	0	55.6667	22.6667	1	0	21.4667	200*200	1	44	15750	-2.7726	4.6438	654	2.3179	1	1	1.1667	12	1	0.084015	1580	0.084015	1580	0.084015	1580	0.071809	4.2277	0.031181	257.975	68.3097	1	1	1.1667	12	1	0.084015	1580	0.084015
49.463	2	2.1	0	1	0	0	0	NSCLC(ADC)	1	19	0	0	48.0667	3.66667	2	0	1.4	200*200	1	2302	163218	-624.008	205.832	10274	110.76	0.79843	1.8388	7.9231	165	0.82727	0.031455	590.33	0.023837	441.559	0.070067	1185.54	0.021678	0.0051241	0.099238	43.1865	36.9308	0.8397	1.8958	5.3438	126.635	0.58182	0.035411	594.115	0.025945
61.5973	2	19.5	0	0	1	0	0	NSCLC(ADC)	1	21	999	0	19.5	12.6	2	1	12.4	200*200	1	5232150	393850	-93367.7	8639.34	52086	7395.47	0.28673	4.826	2952.02	15269.2	0.7122	0.0382	76.1146	0.010517	29.8862	0.18757	299.178	0.0016967	1.3696e-05	5.3033	1.0674	12.8683	0.61678	769.296	49.1996	355.748	0.030108	0.027682	311.46	0.015734
55.6411	2	23.8	0	1	0	1	30	NSCLC(ADC)	1	19	999	0	40.3333	19.3667	3	1	19.2667	200*200	1	11753	310262	-3441.42	642.397	25338	346.751	0.64076	2.503	33.9842	492.299	0.64413	0.081996	517.544	0.04073	383.322	0.25019	1076.08	0.012176	0.00092377	0.17224	14.8961	27.6762	0.79161	2.7021	10.5532	273.643	0.29974	0.049011	693.119	0.035931
61.6082	1	20.8667	0	1	0	1	20	NSCLC(ADC)	1	19	0	999	35.1333	25	3	0	23.6667	200*200	1	17142	373384	-4410.7	687.206	27120	379.761	0.64062	2.4538	40.9469	543.712	0.20843	0.056514	448.853	0.040886	280.93	0.11916	1128.91	0.0070054	0.00089442	0.39829	14.4626	17.6444	0.78677	2.9391	15.8527	292.65	0.097063	0.067604	441.796	0.053956
70.4219	1	8.23333	0	0	1	1	35	NSCLC(ADC)	1	19	0	0	8.23333	7.46667	2	0	7.46667	200*200	1	16293	149594	-3491.85	546.105	14798	328.545	0.63577	2.5153	42.5912	334.425	0.71354	0.10358	308.295	0.060137	226.6	0.29504	635.355	0.014863	0.00080854	0.18163	12.4715	52.6539	0.71027	4.9751	9.4199	131.292	0.29271	0.082862	451.413	0.053959
70.3014	2	15.8	0	1	0	0	0	NSCLC(ADC)	1	19	0	0	24.7333	4.6	3	0	10.5	200*200	1	174	67386	-5.5452	16.7456	2694	4.5835	0.98214	1.0714	1.7619	40.0476	0.7	0.063585	731.309	0.063551	721.863	0.06372	769.095	0.04753	0.21744	0.038467	236.07	62.5282	0.98125	1.075	1.55	38.05	0.66667	0.066669	741.425	0.066634
43.863	2	24.4333	0	0	1	0	0	NSCLC(ADC)	1	21	0	0	24.4333	23	2	1	23.0333	200*200		1022	115442	-213.204	101.2	7066	42.8979	0.86875	1.525	5.225	113.8	0.63492	0.053846	535.638	0.044599	477.897	0.090834	766.6	0.027093	0.01032	0.086618	69.3963	48.5895	0.87598	1.4961	3.8661	91.9449	0.50397	0.064864	531.252	0.054237
72.4712	1	3.9	0	0	1	1	10	NSCLC(ADC)	1	19	0	999	3.9	3.66667	2	1	3.46667	200*200	1	9236956	1736344	-262207	18032.9	236688	12683.2	0.33598	4.0501	2277.94	37675.9	0.92638	0.057677	278.515	0.020365	100.665	0.23599	1040.41	0.0010091	1.3169e-05	3.9318	0.48939	3.7916	0.64758	28.5931	138.169	1802.43	0.075695	0.071382	401.577	0.046604
49.1452	2	29.5333	0	0	1	0	0	NSCLC(ADC)	1	19	0	0	29.5333	9.33333	2	1	9.1	200*200	1	16920	255320	-3162.75	591.348	19296	372.837	0.61669	2.6943	51.7774	392.483	0.6412	0.12261	441.079	0.062306	332.441	0.38828	878.68	0.011485	0.0012355	0.16174	17.7334	40.5502	0.785	7.1345	9.076	195.696	0.26389	0.077644	647.605	0.050338
75.8959	1	11.4333	0	0	1	1	20	NSCLC(ADC)	1	19	0	0	11.4333	9.9	2	1	9.63333	200*200	1	15708759	1780534	-362811	24659.8	257974	18097	0.34313	4.0482	2539.2	38894	1.0239	0.041791	206.036	0.01579	78.5462	0.15965	792.6	0.00089497	6.5507e-06	6.661	0.40322	3.175	0.61222	33.5014	173.81	1766.83	0.085806	0.069081	309.36	0.048805
78.9096	1	32.2333	0	0	1	0	0	NSCLC(ADC)	1	19	999	0	32.2333	15.4	2	1	15.2	200*200	1	44788	359848	-8427.23	1172.75	28932	747.152	0.55363	2.9335	84.2676	844.254	0.42396	0.063924	285.156	0.03904	187.947	0.17138	698.862	0.0064019	0.00046048	0.40451	10.6605	23.1465	0.72403	4.646	19.3691	290.134	0.1448	0.074841	458.522	0.05007
51.4411	2	31.9667	0	0	1	0	0	NSCLC(ADC)	1	21	0	0	31.9667	15.6333	2	1	15.4	200*200	1	3936	156848	-1162.76	298.311	13824	145.024	0.77982	1.8807	10.2339	255.156	0.79273	0.031592	719.862	0.026711	514.682	0.051119	1540.58	0.02287	0.0022103	0.10675	19.5246	29.3704	0.80218	2.2452	6.1264	156.142	0.47455	0.039522	627.195	0.031954
70.4603	2	8.2	0	0	1	0	0	NSCLC(ADC)	1	21	999	0	8.2	3.2	2	0	3.96667	200*200	1	812333	721174	-56866.3	4954.68	82770	3355.3	0.40349	3.6776	536.382	6263.19	0.38543	0.011377	288.26	0.004441	137.212	0.042844	931.645	0.0023831	4.7676e-05	1.9642	1.9383	8.194	0.67623	13.5179	58.6512	712.999	0.059829	0.010389	444.418	0.0068864
68.0521	2	26.7333	0	0	1	0	0	NSCLC(ADC)	1	21	999	0	26.7333	12.4	2	1	12.1667	200*200	1	4233043	762406	-116593	9363.36	102694	7020.93	0.33319	4.1947	2384.09	16640.7	0.4197	0.038697	122.728	0.011825	56.1204	0.17305	414.312	0.0013862	2.0513e-05	3.777	0.93243	7.6665	0.63933	49.4319	76.6553	767.163	0.032382	0.027352	350.24	0.017704
72.2932	1	11.3667	1	0	1	1	20	NSCLC(ADC)	1	21	0	0	11.3667	10.4	2	0	10.4	200*200	1	2133	181736	-526.038	202.048	12180	100.318	0.81764	1.7295	7.8973	184.527	0.72099	0.036768	768.842	0.031563	604.911	0.057588	1424.57	0.022531	0.0039526	0.084482	51.507	45.2717	0.84038	1.8116	4.7488	136.971	0.51111	0.038866	760.372	0.031912
72.0055	2	30.7333	0	0	1	0	0	NSCLC(ADC)	1	19	0	0	30.7333	28.9667	2	1	28.7333	200*200	1	79693	351640	-14006.4	1722.09	37256	1085.47	0.56474	2.9339	77.9141	1084.63	0.51427	0.04641	406.893	0.028848	229.599	0.1289	1157.57	0.0060255	0.00021015	0.52622	6.0502	19.8887	0.70369	5.8284	22.9303	356.35	0.1755	0.059284	431.188	0.046622
40.8986	2	9.73333	0	0	1	0	0	NSCLC(ADC)	1	19	0	0	9.73333	1.4	4	1	1.16667	200*200	1	10803	334056	-3008.12	556.747	24292	309.135	0.70701	2.2324	24.691	416.508	0.43777	0.041956	456.027	0.031139	347.148	0.0872	905.801	0.0096191	0.0010041	0.28628	19.6468	22.3983	0.77309	2.9258	10.9856	231.617	0.22619	0.045693	542.593	0.035284
67.8	2	7.33333	0	0	1	0	0	NSCLC(ADC)	1	19	0	0	7.33333	6.4	3	1	6.16667	200*200	1	4082	215496	-1170.24	299.004	15824	143.538	0.82912	1.7448	11.0046	280.618	0.56494	0.031923	666.476	0.028085	556.121	0.047418	1154.12	0.016112	0.0022748	0.13529	32.6514	32.8328	0.83329	1.9418	7.0274	189.322	0.37922	0.037814	667.096	0.034976
59.9205	2	27.4667	0	0	1	0	0	NSCLC(ADC)	1	21	999	0	27.4667	31.4333	2	0	29.8667	200*200	1	314779	1342560	-48367.9	4234	122308	2467.87	0.57118	2.8788	126.205	2995.3	0.87692	0.0072528	1069.44	0.0043506	541.671	0.019915	3409.29	0.0030306	0.000139	0.70835	2.146	5.2036	0.73762	4.5615	46.2241	1097.45	0.30462	0.0076697	820.571	0.0055431
78.9425	2	27.6	0	0	1	0	0	NSCLC(ADC)	1	21	999	999	27.6	29.7333	2	0	27.0667	200*200	1	3221	310928	-844.305	269.235	18160	130.448	0.83846	1.6462	8.6667	258.185	0.54167	0.021142	949.023	0.020166	745.19	0.025047	1764.35	0.015521	0.00329	0.12677	37.9937	24.6756	0.86116	1.722	6.2542	205.522	0.40972	0.031516	815.502	0.026977
35.5068	2	17.1667	0	0	1	0	0	NSCLC(ADC)	1	19	999	0	17.1667	8.5	2	1	8.46667	200*200	1	19810	378412	-5346.19	925.321	31668	558.342	0.67323	2.4846	28.5172	535.839	0.75962	0.055816	833.831	0.035221	519.807	0.14411	2183.08	0.0096898	0.00074805	0.18608	11.2555	24.5396	0.77488	3.2073	13.2404	319.659	0.39423	0.04875	695.317	0.037212
59.1781	2	27.7667	0	0	1	0	0	NSCLC(ADC)	1	19	999	0	27.7667	13.8667	3	1	13.6667	200*200	1	380824	797438	-45296.2	4224.58	89230	2623.5	0.49739	3.3092	192.01	3456.72	0.57487	0.039895	774.935	0.021535	339.755	0.13443	2748.45	0.0038955	0.00011268	0.50758	1.8965	10.3681	0.7213	7.2781	42.4938	848.556	0.14339	0.051869	579.888	0.037522
58.7644	2	24.0333	0	0	1	0	0	NSCLC(ADC)	1	19	0	0	24.0333	26.7667	2	0	25.5	200*200	1	563751	697984	-52873.5	4966.85	81000	3380.15	0.47925	3.3822	225.024	3545.15	0.83564	0.0065139	748.692	0.0025423	354.327	0.027046	2535.75	0.0028688	5.511e-05	1.541	1.699	5.8178	0.64564	8.8408	50.4314	637.536	0.19577	0.0041792	745.304	0.002099
75.5699	2	4.4	0	0	1	0	0	NSCLC(ADC)	1	19	999	0	4.4	3.8	2	0	3.8	200*200	1	1825	191742	-397.939	173.592	11646	77.5349	0.81514	1.7394	6.8521	178.507	0.63111	0.027798	849.789	0.024766	657.239	0.039926	1619.99	0.022474	0.0050179	0.086461	56.3774	38.0224	0.84765	1.829	4.2124	129.922	0.42889	0.032755	794.218	0.029511
51.0438	2	8	0	0	1	0	0	NSCLC(ADC)	1	19	999	0	8	4.16667	2	1	4.16667	200*200	1	34287386	1946586	-500786	32730.9	311250	24598.4	0.32308	4.106	4352.4	63291.8	1.5631	0.011589	281.772	0.0036597	95.3404	0.048566	1101.73	0.00060583	4.8308e-06	10.2144	0.25782	2.2452	0.60141	55.8533	222.183	2068.08	0.10389	0.009955	379.87	0.0054791
79.4658	1	7.8	0	0	1	1	60	NSCLC(ADC)	1	19	999	0	7.8	3.53333	3	1	3.33333	200*200	1	2547	190788	-654.999	221.539	11928	114.542	0.73582	2.0567	10.2299	182.128	0.67677	0.044047	635.376	0.031315	446.813	0.094973	1389.63	0.019311	0.0040808	0.10704	45.234	38.1941	0.83738	2.0631	5.3495	135.117	0.41616	0.045181	633.044	0.037494
61.1178	2	24.7	0	0	1	0	0	NSCLC(ADC)	1	21	0	0	24.7	26.7667	2	0	26.7	200*200	1	700	91566	-132.772	72.1764	5682	36.1055	0.8125	1.75	4.3871	77.5	0.7381	0.040885	662.339	0.035446	515.726	0.062642	1248.79	0.035021	0.016373	0.060211	88.3178	55.2671	0.83278	1.8977	2.5227	57.0682	0.52381	0.044161	645.943	0.039614
61.063	1	11.4	0	0	1	0	0	NSCLC(ADC)	1	21	0	0	11.4	6.76667	2	1	6.76667	200*200	1	121010	882892	-24184.2	2509.8	77768	1448.69	0.60053	2.7055	81.7488	1783.35	0.51824	0.031608	751.177	0.022398	404.724	0.071564	2192.13	0.003954	0.00025076	0.5865	3.5503	7.1775	0.76188	3.6081	34.4993	786.15	0.20511	0.045266	598.032	0.037139
85.5178	1	24.4333	0	0	1	1	0.3	NSCLC(ADC)	1	21	0	999	24.4333	21	2	1	20.7667	200*200	1	11741	418856	-3542.57	650.095	31196	334.313	0.75784	2.0254	17.5797	483.469	0.5523	0.024511	1103.71	0.0211	704.77	0.039899	2730.48	0.010311	0.0012743	0.15401	15.2886	21.8095	0.82323	2.1322	11.6775	349.004	0.35204	0.031487	840.543	0.028595
51.5507	2	3.86667	0	0	1	0	0	NSCLC(ADC)	1	19	999	999	3.86667	1.33333	2	0	2.96667	200*200	1	4466	261196	-1260.7	328.606	17908	165.454	0.79146	1.8726	11.1425	275.631	0.70152	0.041204	872.495	0.034201	651.382	0.069467	1783.38	0.015766	0.002411	0.11515	32.3417	34.0949	0.83144	2.0329	6.9145	196.224	0.46061	0.039092	764.026	0.030115
60.0356	2	12.7	0	0	1	0	0	NSCLC(ADC)	1	21	999	999	12.7	0.466667	4	1	0.466667	200*200	1	1043	138426	-198.8	106.698	8078	52.4827	0.89557	1.4177	4.9747	120.127	0.37619	0.046536	573.854	0.041427	516.688	0.066972	802.519	0.027302	0.0092632	0.099255	61.4068	31.603	0.87005	1.7576	3.5303	94.1818	0.31429	0.039782	621.455	0.033595
57.3808	1	23.9	0	0	1	1	20	NSCLC(ADC)	1	19	0	999	23.9	9.8	2	1	9.56667	200*200	1	11973879	2564518	-347423	20000.7	336798	12913.6	0.41572	3.5787	1922.48	26158.4	0.4033	0.069816	219.932	0.028436	93.7019	0.25252	747.974	0.0005762	8.8046e-06	11.3012	0.50662	2.048	0.67294	12.4221	263.67	2992.05	0.063924	0.070559	249.967	0.04959
54.274	1	3.26667	0	0	1	1	30	NSCLC(ADC)	1	21	0	999	3.26667	3.03333	2	0	3.03333	200*200	1	148146	798262	-23728.3	2413.18	69418	1435.24	0.55131	2.9277	126.305	1901.99	0.54734	0.048117	429.393	0.027795	254.889	0.14419	1145.99	0.00369	0.00018963	0.76844	4.7597	10.3389	0.72835	4.4137	33.719	626.311	0.17949	0.055622	508.378	0.042277
62.3918	2	22.3667	0	0	1	0	0	NSCLC(ADC)	1	21	0	999	22.3667	14.2333	2	1	13.9667	200*200	1	8260	422908	-2525.57	518.559	29124	254.846	0.82421	1.7226	14.3635	438.369	0.50741	0.053965	845.981	0.035338	677.459	0.12892	1533.03	0.011288	0.0014321	0.17911	18.7667	18.6578	0.8376	2.2474	9.7822	310.581	0.35037	0.040048	784.292	0.034118
67.7315	2	15.2	0	0	1	0	0	NSCLC(ADC)	1	19	0	999	15.2	12.8333	2	0	12.8333	200*200	1	1118	181688	-224.303	112.958	8968	56.5587	0.8441	1.6236	4.8427	119.382	0.61806	0.03358	1044.87	0.031467	841.607	0.042031	1857.9	0.021237	0.014039	0.074081	93.9615	42.6018	0.86908	1.6544	3.2941	96.6618	0.47222	0.039269	958.559	0.036785
81.3397	2	12.7333	0	0	1	0	0	NSCLC(ADC)	1	19	0	999	12.7333	8.4	2	1	8.16667	200*200	1	434851	1117926	-50978.6	4553.29	107290	2821.98	0.45031	3.3801	309.709	5357.73	0.396	0.054085	493.464	0.024104	223.58	0.18014	1652.76	0.0025647	0.00010541	1.0173	2.1345	6.3821	0.74011	5.3373	55.5489	1104.36	0.089011	0.051068	520.727	0.038683
64.8137	2	23.0667	0	0	1	0	0	NSCLC(ADC)	1	19	999	999	23.0667	24.6667	2	0	24.0333	200*200	1	520	79180	-72.0873	47.7037	5028	15.7484	0.92424	1.303	3.0202	81.0202	0.78571	0.023656	758.889	0.022922	718.449	0.026596	920.646	0.046609	0.020152	0.048942	100.582	59.8503	0.94379	1.3294	2.3882	73.6588	0.6746	0.026909	779.412	0.026179
50.6329	1	22.4667	0	0	1	1	30	NSCLC(ADC)	1	19	0	999	22.4667	7.2	2	1	6.96667	200*200	1	2363697	2083968	-157772	10626.1	232016	6503.81	0.47277	3.3654	623.123	10075.7	0.45265	0.054459	453.437	0.024943	218.484	0.19144	1470.44	0.0013273	3.3277e-05	2.2577	0.89955	3.4397	0.69746	7.466	111.746	1989.29	0.10096	0.053817	488.585	0.038604
67.2959	1	21.2667	0	0	1	1	45	NSCLC(ADC)	1	19	0	999	21.2667	18.9	2	1	18.6667	200*200	1	1141	140148	-223.927	118.758	8772	55.3563	0.835	1.66	6.23	131.36	0.71429	0.035783	663.305	0.026326	597.751	0.073611	925.52	0.029583	0.0074941	0.068108	66.9567	52.1262	0.86877	1.5862	3.5655	102.986	0.51786	0.031163	733.883	0.027256
83.4137	1	15	0	0	1	1	40	NSCLC(ADC)	1	19	999	999	15	14.7	2	0	14.7	200*200	1	475124	1057266	-54206.6	4695.46	103422	2973.56	0.50558	3.2411	231.071	3724.09	0.31596	0.030452	407.945	0.020276	197.966	0.081175	1320.21	0.0021268	7.871e-05	1.9237	2.5142	5.1097	0.72747	4.6905	66.4269	1090.77	0.09375	0.053216	372.3	0.044258
48.6986	1	15.1	0	0	1	1	1	NSCLC(ADC)	1	19	0	999	15.1	13.7667	2	1	13.5	200*200	1	217	60126	-24.9533	18.2294	2874	6.7646	0.92347	1.3061	2.0612	40.0204	0.51042	0.02742	835.388	0.0273	765.255	0.027897	1115.92	0.048336	0.13318	0.04601	175.996	50.3414	0.8875	1.45	1.45	29.8	0.41667	0.03945	794.35	0.034616
65.4712	2	20.5667	0	0	1	0	0	NSCLC(ADC)	1	19	0	999	20.5667	22.7333	2	1	22.2	200*200	1	74219	949436	-17669.6	2100.76	74304	1227.68	0.65397	2.463	55.8315	1322.63	0.62639	0.019491	1126.56	0.015115	650.63	0.037526	3147.32	0.0054905	0.00034813	0.35079	4.6801	8.3581	0.77426	4.2234	23.521	674.589	0.28079	0.027256	880.742	0.02252
80.8192	2	1	0	0	1	1	1	NSCLC(ADC)	1	21	0	999	1	#REF!	4	0	0.7	200*200	1	2550	281454	-639.071	208.27	16078	97.1456	0.78652	1.8663	9.1003	212.398	0.55401	0.041016	917.571	0.028816	697.77	0.089824	1826.5	0.01693	0.004927	0.10932	45.2134	26.478	0.86734	2.1645	4.9827	164.281	0.35648	0.036133	826.515	0.027642
64.8849	2	20.1333	0	0	1	0	0	NSCLC(ADC)	1	19	999	0	20.1333	21.4667	3	0	20.3667	200*200	1	778	100460	-141.456	84.5389	6028	37.8057	0.84542	1.6183	3.6412	88.1298	0.72778	0.039143	813.183	0.037045	657.086	0.047534	1437.57	0.035327	0.016222	0.055413	80.9779	53.7643	0.84843	1.8571	2.6735	66.0816	0.54444	0.050434	753.122	0.047826
70.5096	1	17.8667	0	0	1	0	0	NSCLC(ADC)	1	21	0	999	17.8667	20.7667	2	1	20.4	200*200	1	56217	431048	-12563.9	1622.55	39512	999.703	0.55354	3.0539	63.964	1081.84	0.65052	0.034408	625.506	0.023282	300.768	0.085523	2121.46	0.0065188	0.0003911	0.46844	4.5532	9.2988	0.72365	5.9451	20.1948	371.442	0.21303	0.048879	467.425	0.038454
44.6027	2	10.5	0	1	0	0	0	NSCLC(ADC)	1	19	0	0	12.2333	1.63333	3	0	1.63333	200*200		161694	878122	-29182.7	2940.18	80338	1765.07	0.58297	2.7525	99.3954	2114.8	0.33528	0.025617	654.583	0.019585	345.864	0.051242	1926.45	0.0034872	0.00015408	0.87459	3.9727	6.9722	0.75102	3.513	40.7417	861.558	0.12813	0.042825	522.005	0.037948
43.4658	1	1.4	0	0	1	1	3	NSCLC(ADC)	1	19	0	0	1.4	1.4	2	0	1.4	200*200	1	1098462	975466	-57892.4	5316.18	98330	3752.55	0.35369	4.0713	1961.41	9977.24	0.35404	0.13932	195.986	0.0412	99.6866	0.62516	605.088	0.0022803	7.3645e-05	1.1909	1.873	9.3466	0.71867	53.8877	50.4518	909.181	0.041082	0.069071	500.957	0.045625
84.4137	1	2.4	0	0	1	1	100	NSCLC(ADC)	1	19	0	0	2.4	1.9	2	0	1.9	200*200	1	1115489	1051798	-75118.3	6782.89	115822	4687.41	0.40588	3.7179	546.764	7968.44	0.89435	0.071457	994.241	0.02802	361.472	0.28602	3815.1	0.0027202	8.5432e-05	0.55491	1.1377	9.4873	0.67729	19.4095	47.6083	909.21	0.13851	0.064753	702.419	0.03926
77.4521	2	2.7	0	0	1	0	0	NSCLC(ADC)	1	21	0	0	2.7	1.66667	2	0	2.7	200*200	1	5267	229506	-1555.37	416.45	16994	238.761	0.72201	2.137	14.1932	282.441	0.6169	0.031495	639.009	0.027171	453.184	0.048954	1391.67	0.015895	0.0018023	0.13782	24.1482	30.5046	0.7832	2.5682	7.474	175.597	0.35648	0.044645	655.039	0.040649
62.8411	2	2.8	0	1	0	0	0	NSCLC(ADC)	1	19	0	0	10.2333	2.8	2	0	2.8	200*200	1	76924	407750	-11434.5	1411.32	33738	907.528	0.54809	2.9796	96.2854	1053.36	0.42289	0.066056	296.493	0.041587	178.453	0.18089	779.004	0.0048964	0.0003763	0.6563	7.3185	16.002	0.74007	5.2443	24.16	355.083	0.13717	0.08831	396.216	0.067711
59.6493	1	17.2667	0	0	1	1	25	NSCLC(ADC)	1	21	0	0	17.2667	17.2667	2	0	17.2667	200*200		5441	276484	-1532.66	406.275	16500	234.033	0.8019	1.8644	13.6032	299.453	0.54167	0.0061501	857.154	0.0039572	697.208	0.015275	1585.93	0.012534	0.0017932	0.19758	29.8611	23.0509	0.85195	1.9854	8.3509	233.047	0.375	0.0073873	868.392	0.004709
68.7534	2	3.86667	0	0	1	0	0	NSCLC(ADC)	1	19	0	0	3.86667	2.63333	2	0	2.63333	200*200	1	72137	277280	-12905.7	1567.51	33912	945.832	0.58026	2.9066	73.4882	968.701	0.74928	0.071175	463.304	0.041318	279.764	0.24097	1211.6	0.0089639	0.00020341	0.28679	4.6927	30.9141	0.68292	6.3383	18.184	292.012	0.24315	0.067909	520.448	0.044752
40.3753	2	3.63333	0	0	1	0	0	NSCLC(ADC)	1	19	0	0	3.63333	2.8	2	0	2.8	200*200	1	549	97660	-100.18	60.5521	4720	30.5507	0.82398	1.7041	2.8367	62.7959	0.66667	0.034525	819.531	0.033432	532.847	0.038897	1966.27	0.041816	0.028085	0.045	105.311	55.6222	0.8903	1.6076	2.2658	59.4557	0.53741	0.039688	701.202	0.038472
79.8	2	4.36667	0	0	1	999	999	NSCLC(ADC)	1	21	0	0	4.36667	3.66667	2	0	3.66667	200*200	1	265422	967966	-39998	3838.35	95410	2375.61	0.52756	3.0952	139.426	2843.4	0.91998	0.008704	884.988	0.0033128	452.214	0.031439	2779.44	0.003397	0.00011852	0.77733	2.2883	6.4439	0.71809	5.5275	41.9936	825.124	0.27289	0.0045285	826.732	0.0027169
69.1945	1	15.7667	0	0	1	1	30	NSCLC(ADC)	1	21	0	0	15.7667	4.33333	2	0	4.33333	200*200		947	118722	-192.409	90.181	6922	37.8224	0.83796	1.6481	5.5432	107.124	0.675	0.059343	744.821	0.048437	571.798	0.10297	1436.91	0.02558	0.014596	0.083	71.3091	41.1902	0.84098	1.8807	3.2752	72.1193	0.45417	0.04703	592.798	0.036902
65.6603	1	4.66667	0	0	1	1	45	NSCLC(ADC)	1	21	0	0	4.66667	4.3	3	0	4.3	200*200	1	9527	358888	-2895.81	548.697	24968	288.925	0.71319	2.2043	20.7548	408.601	0.39949	0.04466	588.413	0.033323	414.363	0.090875	1293.13	0.010617	0.0013008	0.24447	16.1585	16.2512	0.79403	2.5591	10.4227	257.709	0.22449	0.044659	601.75	0.038179
58.3726	2	3.16667	0	0	1	0	0	NSCLC(ADC)	1	19	0	0	3.16667	4.9	2	0	4.9	200*200	1	17042128	2845922	-440901	29033.6	374842	20648.1	0.37511	4.0993	2039.59	40211	0.65963	0.030698	665.369	0.0076863	247.557	0.22585	2491.14	0.00065371	8.7109e-06	6.1603	0.26359	1.5102	0.66229	36.0716	258.198	3221.04	0.080337	0.0041941	634	0.0023357
79.2712	1	5.13333	0	1	0	1	30	NSCLC(ADC)	1	21	0	0	17.4667	4.9	2	0	4.9	200*200	1	1120	162436	-221.549	113.957	8672	53.4482	0.86517	1.5393	5.1461	125.506	0.74167	0.03089	691.258	0.027313	632.822	0.045201	925.006	0.023936	0.010009	0.082797	86.7845	46.3799	0.89303	1.617	3.5674	107.014	0.5875	0.033866	760.241	0.030692
61.3945	1	4.76667	0	0	1	1	8	NSCLC(ADC)	1	19	999	0	4.76667	4.3	2	0	4.3	200*200	1	2451	248448	-640.063	229.867	13500	121.767	0.79976	1.85	7.7	194.113	0.57143	0.033804	882.325	0.028996	702.64	0.056583	1618.14	0.015876	0.0051097	0.11775	52.9561	29.6361	0.84093	1.9776	5.0807	147.556	0.39821	0.041658	850.605	0.036996
64.5973	2	4.93333	0	0	1	0	0	NSCLC(ADC)	1	21	0	0	4.93333	4.63333	2	0	4.63333	200*200	1	3213017	1372880	-145906	11281.5	165304	7821.91	0.41071	3.7159	956.811	12260.8	0.57426	0.038058	266.787	0.014363	138.218	0.15183	838.971	0.0014003	3.0139e-05	2.2487	0.83825	4.6333	0.66723	16.0178	99.9091	1418.12	0.090794	0.030512	460.718	0.020631
73.1808	1	4.6	0	0	1	0	0	NSCLC(ADC)	1	21	999	0	4.6	3.73333	3	0	3.73333	200*200	1	3831	230338	-1085.21	291.833	16062	143.498	0.81382	1.8354	9.8	246.281	0.56268	0.037152	748.689	0.033375	627.685	0.054609	1243.06	0.017665	0.0027653	0.1126	30.82	31.7237	0.81285	2.1771	6.1292	166.683	0.38604	0.046919	729.649	0.043375
80.3068	2	3.83333	0	1	0	0	0	NSCLC(ADC)	1	19	0	0	17.1667	3.83333	2	0	3.83333	200*200	1	644897	1542242	-64931.9	5165.48	135854	3059.33	0.4856	3.2037	323.118	5385.21	0.51511	0.048529	423.594	0.023754	220.615	0.15711	1273.47	0.0019858	9.3638e-05	1.4407	1.9992	4.7006	0.72661	5.092	64.8651	1256.52	0.13049	0.051672	517.629	0.038651
65.8	2	13.5	0	0	1	0	0	NSCLC(ADC)	1	21	0	0	13.5	12.6	2	0	12.6	200*200	1	64102	654638	-13598.4	1748.02	52866	1059.09	0.61071	2.6961	62.0249	1114.39	0.59515	0.045253	630.666	0.029115	385.999	0.11952	1654.63	0.0053098	0.00036269	0.4008	6.3995	13.3033	0.74848	3.6755	23.9122	509.163	0.25032	0.050478	619.834	0.039206
58.0356	1	5.03333	0	0	1	1	30	NSCLC(ADC)	1	19	0	0	5.03333	4.66667	2	0	4.66667	200*200	1	370	88644	-37.4299	40.4359	4428	17.3267	0.87171	1.5132	2.9474	54.4474	0.76	0.033864	819.658	0.033152	761.316	0.036714	1053.03	0.036508	0.047042	0.050982	159.916	63.2743	0.90035	1.5397	1.9206	48.6508	0.63	0.03935	908.397	0.038776
80.1945	1	6.5	0	0	1	1	15	NSCLC(ADC)	1	19	0	0	6.5	6.06667	3	0	6.06667	200*200	1	536	95664	-66.5421	58.5564	5400	26.552	0.90152	1.3939	3.0808	76.4141	0.56571	0.036456	785.525	0.035442	732.896	0.040515	996.04	0.035455	0.024638	0.056255	106.415	55.0642	0.88955	1.5476	2.2857	62.9524	0.48	0.042465	801.881	0.040673
55.6986	2	6.06667	0	1	0	0	0	NSCLC(ADC)	1	19	0	0	16.9	5.83333	3	0	5.83333	200*200		236	90652	-21.5011	20.4829	3412	6.7225	0.92925	1.283	2.6981	43.9434	0.82813	0.049945	847.623	0.049603	783.491	0.051312	1104.15	0.029924	0.20881	0.049563	263.925	66.9244	0.95	1.2	1.9333	39.4	0.70313	0.057797	839.6	0.057429
53.5616	2	6.8	0	0	1	0	0	NSCLC(ADC)	1	19	0	0	6.8	6.13333	2	0	6.13333	200*200	1	12319	356456	-3725.31	711.631	27852	394.113	0.68994	2.3576	23.045	470.173	0.66524	0.043879	896.068	0.029492	569.507	0.10386	2257.97	0.01148	0.001019	0.16223	14.0272	23.1659	0.79013	3.2107	10.5413	280.715	0.34473	0.03972	736.143	0.031449
72.4986	1	5.36667	0	0	1	1	50	NSCLC(ADC)	1	19	0	0	5.36667	5	2	0	5	200*200	1	20121	344896	-5373.98	777.837	29604	419.719	0.71871	2.2678	30.9659	511.094	0.49162	0.058021	462.047	0.037575	347.914	0.20137	931.245	0.0088173	0.00063738	0.30642	11.5246	20.7039	0.75389	3.2409	14.2925	275.18	0.25789	0.052914	505.732	0.043632
72.6658	1	5.43333	0	0	1	1	40	NSCLC(ADC)	1	21	0	0	5.43333	5.2	2	0	5.2	200*200	1	282248	688584	-35978.7	3805.67	74348	2534.76	0.47917	3.5196	159.685	2837.64	0.58194	0.018577	735.929	0.008987	336.654	0.070003	2670.06	0.0040194	0.00013064	0.52378	2.3886	11.1041	0.71355	9.8652	33.8687	677.403	0.14276	0.019871	666.722	0.013541
67.4959	2	6.9	0	0	1	0	0	NSCLC(ADC)	1	21	0	0	6.9	6.46667	2	0	6.46667	200*200	1	193222	899798	-33402.7	3397.91	85498	2062	0.53194	3.1277	116.415	2461.59	0.77317	0.018263	950.585	0.012808	446.74	0.04129	3213.38	0.0046022	0.00015899	0.49421	2.6872	7.4234	0.74675	5.931	35.0315	853.374	0.2438	0.034462	699.685	0.028915
59.5205	1	5.56667	0	0	1	1	35	NSCLC(ADC)	1	21	0	0	5.56667	5.13333	2	0	5.13333	200*200	1	763	135466	-129.632	93.6742	6274	51.0475	0.85448	1.5821	3.5821	92.0896	0.46528	0.049663	904.172	0.047146	778.267	0.059732	1407.79	0.026507	0.017562	0.061867	105.87	54.3454	0.86799	1.5688	2.7982	77.2936	0.37847	0.058487	856.807	0.056706
65.9781	2	7.73333	0	0	1	0	0	NSCLC(ADC)	1	21	0	0	7.73333	6.63333	2	1	6.63333	200*200	1	6762	372118	-1985.27	469.214	22250	256.466	0.72117	2.1288	17.7939	350.421	0.53571	0.04827	759.592	0.037333	544.036	0.092216	1628.12	0.010851	0.0021502	0.16087	26.8438	24.3508	0.81835	2.2966	8.8845	237.898	0.30925	0.054938	727.402	0.045792
66.9014	2	7.63333	0	0	1	0	0	NSCLC(ADC)	1	21	0	0	7.63333	6.76667	2	0	6.76667	200*200	1	110974	421070	-15779.7	1918.61	38134	1234.29	0.55314	2.9692	100.364	1226.66	0.56031	0.057242	387.577	0.034201	245.2	0.17114	997.311	0.0052165	0.0002698	0.48986	5.7113	17.5211	0.68035	5.7872	22.8791	341.456	0.17351	0.071077	514.84	0.04841
48.4603	2	8.16667	0	0	1	0	0	NSCLC(ADC)	1	19	0	0	8.16667	4.2	2	1	4.63333	200*200	1	958471	1015030	-82302.4	6950.78	119642	4571.24	0.45882	3.4879	299.399	5838.7	1.0154	0.037973	537.863	0.021425	232.295	0.12017	1899.28	0.0026171	4.8467e-05	1.1702	1.3478	6.7413	0.6706	10.2817	60.5275	963.99	0.20719	0.059391	472.111	0.04248
74.2247	1	3.7	0	0	1	0	0	NSCLC(ADC)	1	21	0	0	3.7	1.7	4	1	1.26667	200*200	1	2625074	2510124	-180396	12966.6	264088	8379.56	0.40215	3.6861	707.01	17814.8	0.76061	0.034535	812.17	0.014992	313.204	0.12539	3027.6	0.0014988	4.2071e-05	1.3133	0.65098	3.0627	0.6821	9.1298	98.4949	2030.26	0.11713	0.042792	709.1	0.029686
46.6658	1	7.06667	0	0	1	1	15	NSCLC(ADC)	1	21	0	0	7.06667	7.26667	2	0	6.6	200*200		8122	304694	-2288.69	490.814	20886	272.149	0.72948	2.1968	17.656	333.339	0.65104	0.046664	690.746	0.036123	494.924	0.0904	1488.82	0.011704	0.001695	0.1621	24.0235	28.2498	0.78104	2.5027	9.2324	210.589	0.38542	0.050902	658.135	0.042066
66.1671	1	6.36667	0	1	0	9	0	NSCLC(ADC)	1	21	0	0	20.3	6.53333	2	0	6.36667	200*200	1	461	121422	-74.5472	57.5631	4606	33.6087	0.83442	1.6623	3.1818	50.5065	0.71296	0.086095	634.831	0.07204	613.607	0.14232	719.727	0.025238	0.066508	0.070982	181.113	51.0997	0.8729	1.5758	2.3939	47.3636	0.61111	0.068466	722.53	0.053017
64.2767	2	7.63333	0	0	1	0	0	NSCLC(ADC)	1	19	0	0	7.63333	6.53333	2	0	6.53333	200*200	1	9759	276586	-2533.85	541.558	17838	332.936	0.66897	2.49	27.7314	339.317	0.37037	0.058361	480.674	0.036642	326.3	0.1758	1105.4	0.010838	0.0013333	0.23056	23.8131	29.9856	0.79271	3.3504	10.2764	204.983	0.18571	0.053693	507.801	0.039607
70.7671	1	8.36667	0	0	1	1	40	NSCLC(ADC)	1	19	999	0	8.36667	7.33333	2	0	7.33333	200*200		72530	717576	-16133.6	1914.37	59768	1087.69	0.62138	2.6058	57.8047	1300	0.75111	0.026154	1155.1	0.020558	596.951	0.052543	3490.79	0.0057766	0.0004112	0.30062	4.9571	10.5865	0.76909	3.9738	22.6209	607.72	0.30778	0.039507	799.377	0.030944
55.2521	1	9.73333	0	0	1	1	10	NSCLC(ADC)	1	19	0	0	9.73333	8.43333	2	1	8.46667	200*200	1	300	89608	-38.8162	29.8857	3784	13.8668	0.88559	1.4576	2.5932	43.7458	0.81944	0.05257	653.237	0.051523	552.419	0.056758	1056.51	0.029116	0.1262	0.062039	197.013	47.4166	0.88	1.48	2.16	36.56	0.69444	0.059091	702.94	0.057914
68.8055	2	9.1	0	0	1	0	0	NSCLC(ADC)	1	19	999	0	9.1	8.86667	2	1	8.86667	200*200	1	31757	465370	-8505.05	1264.4	38626	716.35	0.67747	2.4558	34.7883	759.039	0.44795	0.025667	788.588	0.021149	503.093	0.044745	2080.97	0.0075465	0.00050761	0.29397	8.3284	14.2422	0.79049	3.2714	17.8266	461.96	0.23019	0.037157	665.149	0.033491
65.2027	2	7.76667	0	1	0	0	0	NSCLC(ADC,Sarcomatoid)	1	19	0	0	13.4	4.9	2	1	5.03333	200*200		934424	1596376	-81073.4	6862.72	146724	4483.89	0.46907	3.3826	357.468	6194.62	0.57177	0.04246	459.053	0.021609	228.957	0.14174	1435	0.0018657	7.3756e-05	1.4185	1.6412	4.6626	0.71911	8.4052	68.8441	1337.58	0.13503	0.053271	547.076	0.04045
47.0493	2	18.3667	0	1	0	9	0	NSCLC(ADC)	1	19	0	0	70.4667	17.9	3	0	17.9	200*200		934424	1596376	-81073.4	6862.72	146724	4483.89	0.46907	3.3826	357.468	6194.62	0.57177	0.04246	459.053	0.021609	228.957	0.14174	1435	0.0018657	7.3756e-05	1.4185	1.6412	4.6626	0.71911	8.4052	68.8441	1337.58	0.13503	0.053271	547.076	0.04045
57.0849	2	20.9667	0	0	1	0	0	NSCLC(ADC)	1	21	0	999	20.9667	19.5333	2	0	19.5333	200*200	1	41693	490182	-10735.6	1415.51	45250	794.756	0.63421	2.6301	43.3423	936.233	0.81618	0.030792	997.565	0.022958	536.335	0.070014	2964.68	0.0078521	0.00042465	0.23248	6.3124	17.5968	0.74577	3.6398	17.8651	427.499	0.33905	0.043354	723.322	0.034326
80.1068	1	8.43333	0	0	1	1	25	NSCLC(ADC)	1	21	999	0	8.43333	8.16667	2	1	4.46667	200*200	1	599	114992	-104.862	79.0375	5060	50.1967	0.85142	1.5943	4.6038	72.3208	0.36806	0.047286	721.047	0.03717	670.146	0.08775	924.651	0.02939	0.028155	0.057705	126.039	64.769	0.87833	1.7831	2.494	60.5181	0.28819	0.046056	753.952	0.040818
58.9151	2	19	0	0	1	0	0	NSCLC(ADC)	1	19	0	0	19	13.9	2	1	13.6667	200*200	1	3570	190802	-961.646	263.376	12654	140.901	0.78211	1.9093	10.864	206.263	0.6537	0.060815	612.003	0.048063	475.733	0.11549	1158.37	0.014646	0.0033959	0.14559	37.3714	34.6192	0.81745	2.3319	6.3186	140.77	0.41852	0.066695	598.717	0.056463
70.7562	2	19.2333	0	0	1	0	0	NSCLC(ADC)	1	21	999	0	19.2333	18.6667	2	0	18.6667	200*200	1	899157	744124	-53303.3	5149.87	85592	3597.39	0.4328	3.8947	620.147	4155.72	0.8225	0.14365	449.128	0.047657	232.699	0.65821	1427.28	0.0034892	8.236e-05	0.55068	1.433	13.8341	0.68994	40.9228	33.0039	679.614	0.14955	0.054479	691.147	0.030817
67.3507	2	13.4667	0	0	1	0	0	NSCLC(ADC)	1	19	0	0	13.4667	13.2	2	0	13.1333	200*200	1	6271	272488	-1847.5	406.801	19904	199.291	0.75934	1.9704	14.4564	323.327	0.7359	0.028445	805.683	0.024986	579.172	0.043142	1711.8	0.015135	0.001902	0.12129	22.821	28.6802	0.83001	2.2493	7.8235	230.109	0.45769	0.036808	753.174	0.034331
55.0055	2	1.83333	0	0	1	0	0	NSCLC(ADC)	1	19	0	0	1.83333	1.56667	2	0	1.33333	200*200	1	142359	379596	-20891.1	2250.27	43344	1437.1	0.49127	3.1274	146.036	2030.9	0.4355	0.0049804	499.631	0.0028078	247.364	0.014134	1544.87	0.0045795	0.00013573	1.04	3.1267	8.7098	0.6959	6.1481	33.617	440.16	0.11226	0.0066301	519.385	0.0049427
41.589	2	19.9333	0	0	1	0	0	NSCLC(ADC)	1	19	0	0	19.9333	15.6667	2	1	15.4	200*200	1	2070	127492	-542.535	176.173	9688	82.3912	0.80755	1.7698	8.8113	163.898	0.73611	0.033029	565.955	0.026437	481.193	0.059395	905	0.025113	0.0038139	0.090207	42.2178	52.3088	0.86134	2.0279	4.8436	125.134	0.49722	0.034641	612.76	0.029908
81.5041	2	2.83333	0	0	1	0	0	NSCLC(ADC)	1	21	999	0	2.83333	2.33333	9	0	2.33333	200*200	1	371875	1071488	-50747.6	4816.82	105796	3096.92	0.47489	3.4127	194.948	4083.2	0.98877	0.01976	967.8	0.012161	404.878	0.055078	3499.5	0.0036373	0.00010857	0.65399	1.9407	5.865	0.71743	10.2354	39.386	899.228	0.23028	0.037889	702.919	0.029189
81.1699	2	20.3	0	0	1	0	0	NSCLC(ADC)	1	19	0	0	20.3	19.6	2	0	19.6	200*200	1	15575	404286	-4554.6	764.321	32010	410.922	0.68787	2.2922	27.3819	572.826	0.38483	0.03662	783.268	0.02804	470.618	0.071684	2045.99	0.0086287	0.0007567	0.26179	14.3325	19.9356	0.7943	2.5076	14.0894	347.725	0.20267	0.045946	613.555	0.036863
70.7781	2	25.6333	0	1	0	9	0	NSCLC(ADC)	1	19	0	0	61.1333	17.1	2	1	18.0333	200*200	1	140	33350	-20.4546	9.7174	1646	1.8769	0.90625	1.375	2.0625	25	1	0.03832	1205.69	0.038237	1061.22	0.038652	1783.56	0.054825	0.66184	0.030816	202.131	76.0512	0.875	1.5	1.4167	17.3333	0.75	0.050799	1093.92	0.050689
70.874	2	18.2333	0	0	1	0	0	NSCLC(ADC)	1	21	0	0	18.2333	17.8333	3	0	17.8333	200*200	1	548	114858	-75.9064	71.8237	5342	39.7695	0.84091	1.6364	3.2222	65.9091	0.51563	0.064212	756.798	0.053957	659.306	0.10523	1146.77	0.030009	0.02967	0.060077	125.392	51.8258	0.84304	1.7349	2.3735	55.241	0.43229	0.051835	824.904	0.039767
55.0685	1	19.1	0	0	1	1	20	NSCLC(ADC)	1	19	0	0	19.1	17.3	2	1	17.8667	200*200	1	7432	266572	-2265.12	463.466	21592	236.263	0.69285	2.2693	22.5163	389.912	0.77273	0.032031	674.792	0.021007	448.48	0.076498	1607.08	0.013866	0.0012688	0.1763	19.2095	24.7595	0.79109	2.7875	8.7766	213.3	0.37071	0.033763	650.627	0.027417
55.1534	1	18.2	0	0	1	1	30	NSCLC(ADC)	1	21	0	0	18.2	10.1333	2	1	10.8667	200*200	1	138388	739008	-26448.2	2890.05	71988	1774.68	0.53025	3.0724	99.3067	2177.27	0.76518	0.03039	786.219	0.018365	387.796	0.084102	2514.87	0.0050472	0.00018423	0.44946	3.3157	9.4145	0.71425	5.4731	28.6437	632.109	0.2305	0.040928	695.025	0.030379
65.3726	2	18.2667	0	0	1	0	0	NSCLC(ADC)	1	19	999	1	18.2667	12.8667	3	1	12.6667	200*200	1	1954090	524454	-67508.2	5977.36	68362	4520.25	0.35198	4.1127	1727.35	8725.97	0.42193	0.15084	106.78	0.047836	52.7697	0.65406	331.369	0.0018616	3.1552e-05	3.0378	1.6613	11.9045	0.65625	50.8224	57.4907	578.702	0.041869	0.10652	280.053	0.067474
80.5123	1	10.3667	0	1	0	1	80	NSCLC(ADC)	1	21	0	0	23.2667	10.3667	3	0	10.3667	200*200	1	2837	220204	-757.014	256.759	14508	118.524	0.78977	1.8409	9.9091	236.227	0.60923	0.02152	748.659	0.017441	590.271	0.037836	1382.21	0.018393	0.0029006	0.12627	35.9867	27.7925	0.85834	1.718	5.9549	184.053	0.40923	0.022166	747.947	0.019196
72.8795	2	16.3333	0	0	1	0	0	NSCLC(ADC)	1	21	999	0	16.3333	11.0667	2	1	10.8333	200*200	1	8987	277426	-2754.82	506.609	23974	245.603	0.79915	1.8164	17.1116	413.223	0.61909	0.032007	793.985	0.029175	567.647	0.043394	1703.44	0.013385	0.0011684	0.15803	15.292	25.6457	0.79803	2.4098	10.1569	252.934	0.38818	0.041861	644.871	0.038131
79.9123	1	7.83333	0	0	1	0	0	NSCLC(ADC)	1	21	0	0	7.83333	7.2	3	0	7.2	200*200	1	42815	601488	-10823.1	1514.18	48428	899.586	0.64146	2.5414	40.8852	933.999	0.70225	0.026844	828.588	0.022288	476.787	0.047799	2282.4	0.0066143	0.0004568	0.32319	7.0339	12.3009	0.77629	3.7089	20.128	493.847	0.32062	0.046113	660.413	0.040386
66.589	1	16	0	0	1	1	20	NSCLC(ADC)	1	21	0	0	16	8.46667	2	1	11.0333	200*200	1	2592	195056	-680.659	227.417	13676	115.308	0.82009	1.7196	9.486	203.941	0.55729	0.053483	727.822	0.042733	566.185	0.096485	1374.37	0.018323	0.0031614	0.1066	43.605	44.4572	0.84305	1.9087	5.7652	152.965	0.39931	0.05054	667.943	0.042338
75.6904	2	13.7667	0	0	1	0	0	NSCLC(ADC)	1	19	999	0	13.7667	13.2667	2	0	13.2667	200*200	1	329572	998446	-46731.8	4537.64	96482	2946.67	0.48731	3.3352	163.217	3585.06	0.67611	0.017761	842.052	0.012525	353.326	0.045151	3017.74	0.0033502	0.00010826	0.84577	2.208	5.6293	0.73777	7.0189	45.5249	961.466	0.17854	0.038806	550.983	0.032649
71.2959	2	14.3	0	0	1	0	0	NSCLC(ADC)	1	19	0	0	14.3	14	2	0	14	200*200	1	2584	121140	-746.965	194.181	9204	98.3861	0.72304	2.1368	14.8241	162.739	0.443	0.060984	332.381	0.041643	276.836	0.13911	556.098	0.019002	0.0039154	0.16661	28.9492	35.3825	0.80549	2.3657	5.88	105.754	0.25253	0.058347	419.56	0.050418
77.6822	1	15.9	0	0	1	1	50	NSCLC(ADC)	1	21	0	0	15.9	15.6333	2	0	15.6333	200*200	1	423	82302	-56.4983	50.2957	4366	26.5957	0.78571	1.8571	3.967	53.8571	0.54167	0.025001	728.989	0.015147	574.679	0.064418	1346.23	0.041973	0.033324	0.048487	113.331	56.3089	0.84678	2.1111	1.8889	42.4286	0.375	0.034251	686.873	0.019443
68.0027	2	15.9	0	0	1	0	0	NSCLC(ADC)	1	19	0	0	15.9	15.5333	2	0	15.5333	200*200	1	541	90496	-83.683	53.0531	4884	22.8003	0.84579	1.6168	4.9439	72.0467	0.66875	0.036877	619.851	0.034591	571.206	0.046022	814.43	0.036132	0.025329	0.059335	115.882	53.9719	0.91215	1.4625	2.325	63.675	0.5	0.045623	680.95	0.043586
55.2438	2	16	0	0	1	0	0	NSCLC(ADC)	1	19	0	0	16	10.1333	3	1	9.66667	200*200	1	4674	324910	-1340.86	354.248	21718	172.703	0.78961	1.8669	12.6578	312.521	0.54792	0.028792	892.738	0.023319	711.78	0.050699	1661.68	0.014168	0.0022623	0.12076	29.394	28.3298	0.82427	2.1554	6.9707	216.243	0.35521	0.028418	902.352	0.021584
71.7315	2	15.1	0	1	0	0	0	NSCLC(ADC)	1	21	0	0	36.8667	14.5333	2	0	14.4	200*200	1	679	101126	-102.273	81.5105	5514	41.0407	0.87903	1.4839	3.7419	90.4516	0.3875	0.0483	606.177	0.046249	545.597	0.056503	848.5	0.033745	0.014038	0.073809	84.0755	45.6128	0.90121	1.549	2.8235	78.8627	0.31875	0.056296	608.549	0.054712
79.4904	2	14.7333	0	0	1	0	0	NSCLC(ADC)	1	21	0	0	14.7333	5.66667	2	1	6.8	200*200	1	684481	731376	-41680.2	4382.27	68988	3185.78	0.40852	4.0124	541.551	3997.77	0.6746	0.13819	319.471	0.045781	167.707	0.6484	986.215	0.0032371	0.0001088	0.72744	2.2834	12.7975	0.72696	45.4195	31.0508	616.68	0.1112	0.067185	596.703	0.049352
74.3315	2	15.8333	0	0	1	0	0	NSCLC(ADC)	1	19	0	0	15.8333	10.3333	2	1	9.8	200*200	1	5194391	1464962	-172968	13425	179454	9681.73	0.35967	4.16	1486.02	18780.1	1.0206	0.04805	422.558	0.012479	167.381	0.23321	1553.98	0.0015355	2.3694e-05	1.9822	0.60437	4.7187	0.67055	119.308	87.2532	1378.19	0.10642	0.0086864	572.343	0.0051619
58.1699	1	13.0667	0	0	1	1	75	NSCLC(ADC)	1	21	0	0	13.0667	12.6	3	0	12.6	200*200	1	6982	187624	-1863.98	405.083	13644	244.946	0.67646	2.5904	20.5341	236.747	0.69167	0.046523	413.602	0.033581	303.179	0.11375	880.715	0.014181	0.0019923	0.18862	21.6865	33.8931	0.73028	4.0667	7.3333	118.792	0.33333	0.055998	497.133	0.041911
74.526	1	14.2667	0	0	1	0	0	NSCLC(ADC)	1	21	0	0	14.2667	13.7667	3	0	13.7667	200*200	1	874	140256	-163.748	96.1596	7456	53.7997	0.77831	2.0577	4.6667	88.9615	0.74286	0.026751	810.333	0.01637	606.312	0.068812	1804.65	0.027658	0.015428	0.075183	86.3041	38.1774	0.83256	1.9167	2.7778	69.9074	0.51429	0.027881	787.5	0.020291
75.074	2	13.8	0	0	1	0	0	NSCLC(ADC)	1	21	0	0	13.8	13.6333	2	0	13.6333	200*200	1	10705	371962	-3220.15	627.827	26234	332.322	0.70445	2.217	21.4072	462.23	0.70952	0.050924	880.752	0.036248	541.382	0.11481	2306.44	0.010878	0.0013581	0.16573	16.6441	21.7381	0.80305	2.6518	10.707	282.631	0.37381	0.049111	691.758	0.036724
86.9671	2	13.8667	0	0	1	0	0	NSCLC(ADC)	1	21	0	0	13.8667	12.9333	2	0	12.9333	200*200	1	78397	635734	-14959.8	1867.95	50030	1163.77	0.57196	2.993	70.4165	1203.02	0.69643	0.041602	753.481	0.026131	412.074	0.12774	2229.12	0.0050209	0.00040119	0.38098	6.0652	12.9273	0.7527	5.6648	21.2926	480.71	0.24784	0.049885	670.474	0.037661
56.611	1	13.3	0	1	0	1	17	NSCLC(ADC)	1	19	999	999	22.4	12.6	2	0	12.6	200*200		318	96888	-26.3396	38.7815	4012	18.2051	0.90909	1.3636	2.3636	51.9394	0.73333	0.0494	723.167	0.040343	712.348	0.085629	766.439	0.032086	0.077041	0.058347	188.984	51.627	0.92137	1.3898	1.8814	48.0508	0.65556	0.050128	783.881	0.043302
56.5808	2	13.0333	0	0	1	1	5	NSCLC(ADC)	1	19	999	0	13.0333	12.7	2	0	12.7	200*200	1	7801	304900	-2261.7	501.681	22172	269.973	0.74321	2.0667	16.7659	367.759	0.73052	0.038242	810.21	0.031091	572.318	0.067178	1769.27	0.012666	0.001515	0.14423	22.1513	29.8747	0.78452	2.1949	9.1114	226.828	0.42749	0.048558	739.111	0.04511
61.2274	2	9.2	0	0	1	0	0	NSCLC(ADC)	1	19	0	0	9.2	8.63333	2	1	8.4	200*200	1	864	170536	-151.867	93.5799	7800	46.1464	0.83654	1.6538	4.8205	102.82	0.61905	0.025705	907.276	0.021767	733.631	0.041461	1601.85	0.023112	0.015928	0.071418	138.02	50.9674	0.89227	1.641	2.9316	88.5043	0.46429	0.029293	870.974	0.026622
63.9616	2	13.0333	0	0	1	0	0	NSCLC(ADC)	1	21	0	0	127.667	12.5	3	0	12.8333	200*200	1	81539	991964	-19032.1	2085.2	76468	1147.24	0.61439	2.635	68.178	1601.95	0.39668	0.019276	936.174	0.01502	502.166	0.037649	2772.41	0.0042978	0.00032035	0.48555	5.0042	7.6904	0.7839	3.0968	30.297	795.892	0.16651	0.028839	699.968	0.024187
55.874	2	8.33333	0	0	1	0	0	NSCLC(ADC)	1	21	0	0	26.6333	8.2	2	1	7.93333	200*200	1	3306	273266	-910.562	275.762	16882	136.996	0.7352	2.0592	13.1096	247.689	0.54286	0.046445	862.342	0.031487	623.534	0.10628	1817.57	0.014983	0.0032838	0.11283	41.1203	33.5985	0.80194	2.4609	5.5078	153.219	0.30476	0.033985	833.019	0.02553
70.1178	2	12.6667	0	0	1	0	0	NSCLC(ADC)	1	19	0	0	24.5667	12.3333	3	0	12.3333	200*200	1	5798	220212	-1712.12	400.494	15880	214.412	0.72915	2.1882	16.1429	302.321	0.42519	0.040583	551.673	0.03328	419.775	0.070667	1096.35	0.01522	0.0015766	0.16265	24.0603	31.6513	0.83037	2.5639	8.3333	207.231	0.23778	0.048553	579.483	0.04217
77.8438	2	6.1	0	0	1	0	0	NSCLC(ADC)	1	21	0	0	6.1	5.76667	2	1	5.76667	200*200	1	3840857	2590392	-225998	14503.6	304104	9033.23	0.44479	3.4409	694.004	15931.2	0.55979	0.0042537	948.592	0.0017609	395.653	0.015029	3378.79	0.0010722	2.4861e-05	2.7038	0.53985	2.0501	0.69103	7.0582	148.681	2592.56	0.113	0.0034693	812.651	0.0021699
73.4055	1	6.3	0	0	1	0	0	NSCLC(ADC)	1	19	0	999	6.3	5.3	2	0	5.96667	200*200	1	79186	426764	-13276.2	1558.39	38900	956.001	0.58378	2.8321	97.8738	1086.6	0.26134	0.058956	282.134	0.036597	193.186	0.16309	664.095	0.004701	0.00025688	0.70681	7.6539	16.6239	0.75198	3.9583	29.0718	453.049	0.097959	0.066859	383.213	0.053323
50.6959	1	10.2333	0	0	1	1	3	NSCLC(ADC)	1	19	0	0	10.2333	9.8	2	0	9.8	200*200	1	1131	127658	-242.821	130.414	7190	70.3861	0.79661	1.8136	5	107.034	0.7375	0.039956	732.469	0.038714	575.761	0.044922	1359.3	0.032616	0.0076847	0.062034	69.4209	59.3584	0.82975	1.9609	3.4531	82.3594	0.53333	0.053016	688.469	0.051792
49.2767	2	10.5333	0	0	1	0	0	NSCLC(ADC)	1	19	0	0	10.5333	9.8	2	0	9.8	200*200		134120	514772	-19687.4	2373.57	50044	1536.84	0.56034	3.1644	98.7171	1301.19	0.86608	0.06228	615.652	0.033556	348.26	0.21628	1827.29	0.0065636	0.00023466	0.28284	3.6375	18.6241	0.70104	8.7969	22.5485	442.825	0.28363	0.057949	677.9	0.039738
78.4137	2	9.86667	0	0	1	0	0	NSCLC(ADC)	1	21	999	999	9.86667	9.4	2	1	9.4	200*200	1	71812	345928	-13572.1	1743	37260	1118.74	0.58735	2.9209	70.3216	944.307	0.61274	0.068753	464.137	0.041411	278.172	0.19111	1317.17	0.0068393	0.00025002	0.39922	4.94	18.9217	0.70818	4.7701	22.2695	363.639	0.23415	0.070089	469.634	0.051506
54.3507	2	12.3667	0	0	1	1	20	NSCLC(ADC)	1	21	0	0	12.3667	11.6	2	0	11.6	200*200	1	2599	139394	-732.987	200.411	9866	100.999	0.77344	1.9063	10.375	166.562	0.64	0.048318	491.215	0.036648	409.78	0.094997	816.955	0.019886	0.0037873	0.12076	40.9071	44.4713	0.81315	2.3785	5.3729	109.045	0.39333	0.058344	549.774	0.047187
57.9562	2	11.6667	0	0	1	1	2.7	NSCLC(ADC)	1	21	0	0	11.6667	5.13333	3	1	6.26667	200*200	1	330269	1747030	-52176	4791.35	138526	2911.48	0.51879	3.1154	161.26	4006.58	0.75102	0.020951	1168.72	0.013569	530.894	0.052852	3982.36	0.0027445	0.00017299	0.66453	2.0275	4.2017	0.7687	4.92	47.2383	1343.24	0.2272	0.037552	827.31	0.029712
70.8658	2	11.5	0	0	1	0	0	NSCLC(ADC)	1	21	0	0	11.5	8.9	2	1	10.6333	200*200	1	51200	774836	-12467.4	1747.89	55320	1080.57	0.65449	2.5858	43.9451	1003.27	0.7119	0.026147	950.152	0.021039	550.916	0.05371	2665.82	0.0053039	0.00048738	0.36502	7.1807	10.205	0.77472	3.7758	20.7257	543.929	0.33231	0.038304	743.397	0.032297
78.1781	2	11.6333	0	0	1	0	0	NSCLC(ADC)	1	21	999	0	11.6333	11.1	2	1	11.1	200*200	1	1227373	588390	-59438.8	5578.9	67794	4194.82	0.38704	3.8909	652.7	5879.66	0.75201	0.074724	156.542	0.030177	86.6717	0.27835	465.106	0.0024914	4.724e-05	1.6315	2.0109	12.7985	0.6922	53.7291	43.6343	584.768	0.096472	0.089083	418.396	0.061479
59.8658	1	10.5333	0	0	1	0	0	NSCLC(ADC)	1	19	999	0	10.5333	10.1333	2	0	10.1333	200*200	1	5037	253026	-1401.78	367.09	17786	190.549	0.73056	2.0778	14.1519	291.393	0.5625	0.036477	777.95	0.029206	545.079	0.065559	1709.43	0.01515	0.0020084	0.11914	29.6796	38.3484	0.82251	2.3645	7.2387	195.864	0.32292	0.04525	740.874	0.039127
45.6932	2	10.4667	0	0	1	0	0	NSCLC(ADC)	1	19	0	0	10.4667	10.0333	2	0	10.0333	200*200	1	767	105384	-123.407	81.6515	6612	36.4351	0.85417	1.5833	4.2222	98.8889	0.6	0.036661	669.625	0.035443	567.594	0.041533	1077.75	0.036677	0.012188	0.059241	79.6049	54.4973	0.90585	1.4159	2.9646	88.2389	0.47083	0.043419	696.938	0.042366
61.8877	1	16.9667	0	1	0	0	0	NSCLC(ADC)	1	19	0	0	81.2333	9.86667	2	0	9.86667	200*200	1	159	65588	-11.0904	14.3936	2488	4.6475	0.8875	1.45	2.35	29.8	0.83333	0.040835	860.975	0.040359	803.525	0.042736	1090.78	0.03994	0.43883	0.039564	284.444	63.2212	0.92535	1.4375	1.375	26.4375	0.66667	0.049728	950.344	0.049266
64.1507	2	7.96667	0	0	1	0	0	NSCLC(LCNEC)	3	19	0	0	7.96667	7.46667	2	0	7.46667	200*200	1	81667	705534	-16705.8	2015.58	59510	1178.85	0.58114	2.8351	71.6225	1436.86	0.68205	0.053106	889.381	0.030897	471.733	0.14545	2728.22	0.0051943	0.00036788	0.32986	4.9714	12.1328	0.74378	4.9174	22.9043	546.006	0.24227	0.058929	749.69	0.043521
78.9315	2	8.63333	0	0	1	0	0	NSCLC(ADC)	1	21	0	999	8.63333	6.86667	2	1	6.9	200*200	1	28313	482286	-7287.82	1030.24	38146	576.282	0.61021	2.616	49.9599	805.742	0.33868	0.045778	556.447	0.028928	349.3	0.11649	1391.17	0.0064662	0.00052388	0.37468	11.1276	17.483	0.77292	2.9386	18.3863	397.396	0.14753	0.052372	558.184	0.042175
69.7562	2	8.66667	0	0	1	0	0	NSCLC(ADC)	1	19	999	0	8.66667	8.4	2	0	8.4	200*200	1	900891	770162	-53663.1	5155.59	80810	3679.67	0.38696	3.962	679.993	5967	0.72824	0.10743	304.359	0.035485	142.218	0.47726	994.097	0.0026129	7.9768e-05	1.0121	2.01	11.3636	0.67005	33.5827	38.2651	603.775	0.10046	0.067344	530.248	0.042829
51.4137	1	8.06667	0	0	1	0	0	NSCLC(ADC)	1	19	0	0	8.06667	7.1	4	0	7.1	200*200	1	9015	337436	-2741.24	593.507	26116	314.7	0.74686	2.0753	15.6658	429.217	0.71795	0.025259	1041.23	0.021995	677.13	0.041172	2669.77	0.01304	0.0013104	0.1334	16.2907	24.1266	0.7979	2.1709	9.557	280.899	0.43407	0.031474	831.985	0.02731
58.7397	2	47.4667	1	0	1	0		ADC	1	19	999	0	47.4667	15.6333	2	1	15.6333	256*256		807100	1816114	-83987.2	7601.31	154458	5053.56	0.55744	3.342	166.731	4002.46	0.73072	0.023019	1142.04	0.017164	517.511	0.060672	4344.22	0.0021869	0.00010731	0.80499	1.4164	4.0746	0.75454	6.9366	65.8585	1655.13	0.25156	0.041648	712.726	0.03356
54.3014	2	38.8333	1	1	1	0		ADC(BAC pattern)	1	19	999	0	40.8667	14	2	1	14	256*256		883	189574	-132.248	86.5754	9354	38.317	0.86686	1.5325	4.6213	119.651	0.52812	0.026006	1069.3	0.02585	855.382	0.026629	1924.95	0.026414	0.013468	0.066234	97.5419	41.9839	0.9233	1.4889	3.0889	110.926	0.42188	0.032225	937.111	0.032133
74.2603	2	46.4	1	0	1	0		ADC	1	19	999	0	46.4	14.5	2	1	16.3333	256*256		536	107772	-53.3859	62.1277	5560	26.0109	0.90187	1.3925	2.9065	82.6636	0.72789	0.032473	841.822	0.032078	778.605	0.034052	1094.69	0.039159	0.020151	0.049112	122.264	58.4866	0.91204	1.5	2.1556	71.7556	0.61224	0.037624	900.789	0.037208
71.9671	2	7.56667	1	0	1	0		NSCLCa	3	19	999	0	7.56667	6.43333	2	1	6.43333	256*256	1	59981	739678	-13947.3	1873.84	56014	1124.11	0.69226	2.4503	41.9776	1006.29	0.54339	0.039102	902.442	0.027648	568.171	0.093026	2419.69	0.0054429	0.00044151	0.34567	6.2692	10.4047	0.75661	3.1548	22.1632	565.364	0.28201	0.043787	746.124	0.03181
48.3233	2	1.93333	1	0	1	0		ADC	1	19	999	0	1.93333	0.7	4	1	0.7	256*256	1	2913244	2538838	-170346	12630.5	236286	8504.5	0.45658	3.4597	577.64	11769.8	0.44702	0.009966	568.765	0.0050941	245.688	0.032262	2002.94	0.00099836	3.6007e-05	3.2905	0.92833	2.1668	0.71211	6.1195	138.69	2371.99	0.1026	0.013002	507.307	0.0095448
66.1973	2	22.8	1	1	0	0		ADC	1	19	999	0	33.9333	14.8667	2	1	14.6333	256*256	1	11826	518454	-3390.29	742.383	30174	446.901	0.74419	2.1507	17.9356	443.433	0.67681	0.027238	788.781	0.021486	574.988	0.050599	1780.45	0.0079344	0.001363	0.27071	20.6778	13.9053	0.81237	2.4264	11.2679	325.687	0.43586	0.032997	757.457	0.02895
62.2192	2	23.1333	1	0	1	0		ADC	1	19	0	0	23.1333	14.4333	2	0	14.4333	256*256	1	3963	265758	-1160.58	365.723	12578	224.734	0.74289	2.1029	9.3589	225.957	0.54427	0.024111	1140.09	0.021303	801.638	0.036785	2544.66	0.016996	0.0032709	0.1001	35.9448	30.7073	0.77531	2.6707	5.2602	137.252	0.32031	0.036723	961.488	0.033591
81.4411	1	8.13333	1	0	1	1	30	ADC	1	19	999	0	8.13333	4.03333	3	1	4.03333	256*256	1	453577	1556066	-61162.4	5428.45	136046	3332.43	0.55931	2.9757	153.844	3512.18	0.80465	0.024446	810.801	0.017102	426.412	0.059994	2493.52	0.0026425	0.00010794	0.91201	1.9381	4.3565	0.73704	4.928	53.5863	1285.59	0.27652	0.036048	700.595	0.028084
80.7699	2	42.3667	1	0	1	0		ADC	1	19	999	0	42.3667	13.0667	2	0	13.0667	256*256	1	64914	834062	-14360.7	1946.27	55970	1213.53	0.67633	2.6593	42.7406	999.995	0.74406	0.029412	949.065	0.022653	567.096	0.068296	2737.52	0.0049584	0.00054118	0.34831	6.6205	9.4862	0.75733	3.9941	21.8239	543.252	0.35734	0.039188	742.9	0.031945
72.3205	2	31.7667	1	0	1	0		ADC	1	19	0	0	31.7667	12.6	2	1	12.6	256*256	1	97388	482994	-18012.9	2171.96	49062	1332.33	0.61583	2.7761	63.1024	1169.9	0.80169	0.041373	646.599	0.026936	371.079	0.10559	1832.16	0.0064992	0.00021841	0.3524	4.324	15.9372	0.72307	4.6624	24.4198	488.651	0.31642	0.047738	606.23	0.037243
80.9233	2	23.6667	1	0	1	0		ADC	1	19	999	0	23.6667	0.433333	3	0	0.466667	256*256	1	72098	830142	-17260.8	2131.01	65442	1277.39	0.59757	2.7902	52.7307	1369.47	0.76198	0.021504	1181.9	0.015963	598.071	0.046576	3752.88	0.0055658	0.00038807	0.31151	4.7818	9.281	0.74265	4.0078	22.6	592.778	0.30208	0.034038	859.139	0.027614
81.5918	2	21.1333	1	1	0	0		ADC mixed acinar and bronchioalveolar type	1	19	999	0	58.8667	20.1667	2	0	20.1667	256*256	1	1693648	869558	-74120.5	6909.31	90626	5184.08	0.44004	3.9251	532.865	4434.38	0.76703	0.032539	289.689	0.012934	156.296	0.14024	904.273	0.0021011	5.3123e-05	1.6588	1.5125	7.7469	0.64939	31.1094	45.9195	650.986	0.1386	0.024858	487.141	0.015287
67.6274	1	7.63333	1	0	1	1	15	BAC	2	21	999	0	7.63333	1.76667	4	1	1.76667	256*256	1	429751	546932	-43027.1	4246.6	65652	2935.45	0.44008	3.5103	252.063	3947.62	0.62272	0.0249	324.004	0.011841	148.45	0.084657	1102.65	0.0032964	7.1801e-05	1.3419	2.1605	8.4162	0.67495	11.7405	44.6226	591.26	0.12263	0.028289	370.61	0.018174
77.1644	2	17.4333	1	0	1	1	33	ADC	1	19	0	0	17.4333	5.7	2	1	5.7	256*256	1	445203	1329722	-52757.9	5202.87	110754	3487.09	0.54485	3.1884	155.777	3003.97	0.68087	0.042069	706.218	0.023761	358.371	0.13235	2245.61	0.0024627	0.00013131	0.93012	2.4334	5.3841	0.73029	6.8614	49.3504	1053.67	0.22464	0.046795	602.616	0.034599
57.6247	2	40.7667	1	0	1	0		PLEOMORPHIC CARCINOMA	3	19	999	0	40.7667	7.33333	2	0	7.33333	256*256	1	950	130104	-175.067	115.207	6832	57.8183	0.83825	1.7012	4.939	108.134	0.58571	0.036592	704.256	0.035605	533.16	0.04121	1393.03	0.028078	0.011271	0.073629	72.5182	44.553	0.887	1.5736	3.4186	96.0543	0.46071	0.044812	627.923	0.043966
51.3123	2	3.33333	1	0	1	0		ADC	1	19	0	0	3.33333	0.433333	9	9	0.433333	256*256	1	121660	625826	-21684.1	2468.29	58110	1545.66	0.54167	2.9942	101.78	1781.76	0.48214	0.012126	581.374	0.0076568	306.947	0.033672	1748.57	0.004699	0.00018586	0.65359	4.3916	9.2882	0.74395	4.7488	30.9149	626.018	0.16164	0.018082	547.882	0.013645
63.5753	1	30	1	0	1	0		ADC	1	19	999	0	30	3.4	3	1	3.23333	256*256	1	2582411	2186102	-148308	10341.8	215774	6600	0.41198	3.589	950.437	15000.7	0.42019	0.050415	332.437	0.022075	142.331	0.17518	1155.28	0.00098616	3.5474e-05	3.7285	1.1588	2.9365	0.70336	5.4242	137.722	2084.56	0.075316	0.059415	381.88	0.045583
76.8767	1	21.5333	1	0	1	0		NSCLCa	3	19	0	0	21.5333	10.0333	2	1	10.0333	256*256	1	11733070	2113412	-369548	25319.5	308064	18047.7	0.33787	4.0661	1888.57	47785.5	0.78099	0.0043276	866.664	0.0013248	286.813	0.01785	3521.98	0.0009749	9.5003e-06	3.9697	0.27497	1.8867	0.62648	22.2407	181.727	2227.8	0.065441	0.0027737	794.295	0.001563
61.9425	2	24.4333	1	0	1	1	9.6	NSCLC(ADC)	1	19	0	999	24.4333	8.36667	2	1	9.26667	256*256	1	62122	755794	-15101.2	1943.32	58938	1149.31	0.65409	2.5745	47.083	1180.55	0.6401	0.024499	1191.36	0.019563	633.68	0.050234	3716.37	0.0055936	0.00042643	0.31438	5.5179	10.2793	0.79476	3.2577	24.3469	690.888	0.30625	0.035032	749.546	0.029635
68.7781	2	40.9667	0	0	1	0	0	NSCLC(ADC)	1	21	999	0	40.9667	30.9	2	1	31.3667	256*256	1	17541	357078	-4592.75	791.586	27310	451.604	0.69156	2.3769	27.5659	492.126	0.59768	0.035314	638.163	0.028579	422.223	0.068576	1529.39	0.0092215	0.00083335	0.23302	14.8061	22.8769	0.79074	2.9887	13.2	307.955	0.32357	0.046893	609.477	0.042485
65.8575	2	23.5667	0	0	1	0	0	NSCLC(ADC)	1	21	0	0	23.5667	9.33333	2	1	9.23333	256*256	1	414701	923306	-40350.5	4042.12	82030	2722.22	0.51156	3.2303	220.282	2765.97	0.38345	0.06434	429.377	0.035241	230.657	0.20568	1277.6	0.0026066	0.00013624	0.93493	3.0468	8.9123	0.70686	8.685	46.9634	757.9	0.11068	0.074799	495.493	0.054686
[truncated: 53 more columns]
